# Supplementary material for: CandiMeth: Powerful yet simple visualization and quantification of DNA methylation at candidate genes
Source: Gigascience. 2020 Jun 22;9(6):giaa066. doi: 10.1093/gigascience/giaa066 (PMC7307318; doi:10.1093/gigascience/giaa066)
Supplement: giaa066_Supplemental_Files [file giaa066_supplemental_files.zip]

Archive with 7 entries (7 files):
- CandiMeth User Guide for GitHubv3.pdf
- candimeth.yaml
- Supp.Table1.csv
- Supp.Table2.xlsx
- Supp.Table3.xlsx
- Supp.Table4.xlsx
- Supp.Table5.csv
