# Supplementary material for: CandiMeth: Powerful yet simple visualization and quantification of DNA methylation at candidate genes
Source: Gigascience. 2020 Jun 22;9(6):giaa066. doi: 10.1093/gigascience/giaa066 (PMC7307318; doi:10.1093/gigascience/giaa066)
Supplement: giaa066_Supplemental_Files [file giaa066_supplemental_files.zip › candimeth.yaml]

tool_panel_section_label: 'Text_Manipulation'
-name: convert_characters
 owner: devteam
 tool_shed_url: https://toolshed.g2.bx.psu.edu/view/devteam/convert_characters/8a53d7f02ce4 
 type: unrestricted
-name: add_value
 owner: devteam
 tool_shed_url: https://toolshed.g2.bx.psu.edu/repository?repository_id=c6c0851ba1e27e2b&changeset_revision=745871c0b055
 type: unrestricted
-name: tp_sed_tool
 owner: bgruening
 tool_shed_url: https://toolshed.g2.bx.psu.edu/repos/bgruening/text_processing
 remote_repository_url: https://github.com/bgruening/galaxytools/tree/master/tools/sed
 type: unrestricted
-name: column_maker
 owner: devteam
 tool_shed_url: https://toolshed.g2.bx.psu.edu/repository?repository_id=a67e145c774d3a54&changeset_revision=464b9305180e
 type: unrestricted
-name: Paste1
 owner: galaxy
 remote_repository_url: https://github.com/galaxyproject/galaxy/blob/ed6f5d45a9ecbf0cf8a85341e0213b82a9132a46/tools/filters/pasteWrapper.xml
 type: unrestricted
-name: tp_awk_tool
 owner: bgruening
 tool_shed_url: https://toolshed.g2.bx.psu.edu/repository/browse_repository?id=2593fd36ae8011aa
 type: unrestricted
 remote_repository_url: https://github.com/bgruening/galaxytools/blob/5c6486dead878a8c9521e1d6d50b3a537a2ec2b0/tools/text_processing/text_processing/awk.xml
-name: tp_sorted_uniq
 owner: bgruening
 tool_shed_url: https://toolshed.g2.bx.psu.edu/repository/browse_repository?id=2593fd36ae8011aa
 type: unrestricted
 remote_repository_url: https://github.com/bgruening/galaxytools/blob/5c6486dead878a8c9521e1d6d50b3a537a2ec2b0/tools/text_processing/text_processing/unsorted_uniq.xml
tool_panel_section_label: 'Operate on Genomic Intervals'
-name: tp_easyjoin_tool
 owner: bgruening
 tool_shed_url: https://toolshed.g2.bx.psu.edu/repository/browse_repository?id=2593fd36ae8011aa
 type: unrestricted
 remote_repository_url: https://github.com/galaxyproject/galaxy/blob/7a10f5ce0ed809ba1ab836f6a295c4fca9a637de/tools/filters/joiner.xml
tool_panel_section_label: 'Collection_Operations'
-name: __MERGE_COLLECTION__
 owner: galaxy
 remote_repoistory_url: https://github.com/galaxyproject/galaxy/blob/ed6f5d45a9ecbf0cf8a85341e0213b82a9132a46/lib/galaxy/tools/merge_collection.xml
 type: unrestricted
-name: __RELABEL_FROM_FILE__
 owner: galaxy
 remote_repository_url: https://github.com/galaxyproject/galaxy/blob/ed6f5d45a9ecbf0cf8a85341e0213b82a9132a46/lib/galaxy/tools/relabel_from_file.xml
 type: unrestricted
-name: collapse_dataset
 owner: nml
 tool_shed_url: https://toolshed.g2.bx.psu.edu/repository?repository_id=7bd57763926b9cbf&changeset_revision=25136a2b0cfe
 type: unrestricted
tool_panel_section_label: 'Join_subtract_and_Group'
-name: Grouping1
 owner: galaxy
 remote_repositiry_url:https://toolshed.g2.bx.psu.edu/repository/browse_repository?id=2593fd36ae8011aa
 type: unrestricted 
       
