# Supplementary material for: CandiMeth: Powerful yet simple visualization and quantification of DNA methylation at candidate genes
Source: Gigascience. 2020 Jun 22;9(6):giaa066. doi: 10.1093/gigascience/giaa066 (PMC7307318; doi:10.1093/gigascience/giaa066)
Supplement: giaa066_Supplemental_Files [file giaa066_supplemental_files.zip › Supp.Table2.xlsx]

## Sheet: Supp.Table2
MIR379
MIR411
MIR299
MIR380
MIR1197
MIR323A
MIR758
MIR329-1
MIR329-2
MIR494
MIR1193
MIR543
MIR495
MIR376C
MIR376A2
MIR654
MIR376B
MIR376A1
MIR300
MIR1185-1
MIR1185-2
MIR381
MIR487B
MIR539
MIR889
MIR544A
MIR655
MIR487A
MIR382
MIR134
MIR668
MIR485
MIR323B
MIR154
MIR496
MIR377
MIR541
MIR409
MIR412
MIR369
MIR410
MIR656
