# Supplementary material for: CandiMeth: Powerful yet simple visualization and quantification of DNA methylation at candidate genes
Source: Gigascience. 2020 Jun 22;9(6):giaa066. doi: 10.1093/gigascience/giaa066 (PMC7307318; doi:10.1093/gigascience/giaa066)
Supplement: giaa066_Supplemental_Files [file giaa066_supplemental_files.zip › Supp.Table3.xlsx]

## Sheet: Supp.Table3__mean_beta_WT_of_D8
MIR1185-1	4	626.208	604.171	107.862	728.925	435.345
MIR1185-2	4	677.067	632.321	88.1567	693.951	481.197
MIR1193	5	596.965	610.611	157.129	829.638	350.037
MIR1197	5	607.917	640.992	72.9467	733.676	545.14
MIR134	2	521.026	521.026	112.177	633.203	408.85
MIR154	6	607.125	592.341	89.7811	742.178	480.392
MIR299	12	590.65	631.643	112.755	801.876	411.716
MIR300	3	486.808	367.905	245.464	590.9	26.008
MIR323A	6	618.677	639.066	66.6073	733.676	545.14
MIR323B	3	477.458	464.945	171.538	668.499	248.877
MIR329-1	2	608.533	608.533	127.382	735.916	481.151
MIR329-2	3	602.108	619.254	89.0834	735.916	519.737
MIR369	13	733.846	692.952	81.8493	790.253	537.588
MIR376A1	2	495.288	495.288	43.0138	538.301	452.274
MIR376A2	7	673.825	598.744	152.63	731.847	327.953
MIR376B	5	637.446	603.826	106.766	731.847	452.274
MIR376C	7	704.701	668.246	114.255	783.085	399.045
MIR377	8	573.221	612.858	124.174	849.379	492.506
MIR379	5	623.005	646.998	93.0828	794.652	537.483
MIR380	1	711.404	711.404	0	711.404	711.404
MIR382	4	630.13	601.617	121.541	737.358	408.85
MIR409	5	607.987	653.975	92.6537	788.714	537.588
MIR410	12	750.561	714.487	91.439	825.396	529.059
MIR411	6	599.823	629.078	84.6499	794.304	536.241
MIR412	11	646.089	679.71	81.5829	788.714	537.588
MIR485	10	639.599	598.121	150.973	792.722	189.866
MIR487A	4	599.925	600.426	69.7513	697.326	504.529
MIR487B	6	717.692	663.729	187.629	855.147	267.883
MIR494	7	670.608	629.902	139.062	829.638	350.037
MIR495	6	494.547	503.915	42.9107	573.864	452.439
MIR496	7	577.797	574.5	93.1161	695.216	384.147
MIR539	3	605.3	626.435	47.5909	692.341	581.664
MIR541	6	667.179	651.012	103.204	803.075	513.769
MIR543	6	782.508	701.024	155.415	856.696	445.724
MIR544A	1	654.053	654.053	0	654.053	654.053
MIR654	6	572.76	548.976	149.453	731.847	327.953
MIR655	3	617.989	618.076	3.40694	622.291	613.947
MIR656	4	693.828	720.998	109.192	896.62	599.716
MIR668	7	657.227	650.996	73.2222	792.722	558.391
MIR758	6	618.695	643.435	57.0848	733.676	572.67
MIR889	1	474.93	474.93	0	474.93	474.93

## Sheet: Supp.Table3__mean_beta_D8_Track
MIR1185-1	4	722.356	684.071	123.517	808.781	482.79
MIR1185-2	4	710.18	668.58	138.221	811.49	442.47
MIR1193	5	824.191	744.802	184.825	915.698	396.242
MIR1197	5	690.999	704.79	152.305	873.615	466.745
MIR134	2	619.963	619.963	43.3796	663.342	576.583
MIR154	6	859.952	772.313	147.294	896.993	512.894
MIR299	12	588.679	615.413	120.769	822.279	374.652
MIR300	3	468.095	346.837	231.752	549.905	22.5108
MIR323A	6	650.311	678.627	149.463	873.615	466.745
MIR323B	3	443.825	522.939	119.152	691.344	433.65
MIR329-1	2	607.781	607.781	31.7291	639.51	576.052
MIR329-2	3	639.51	635.228	44.2433	687.147	579.027
MIR369	13	825.535	809.524	80.8862	925.818	625.999
MIR376A1	2	534.09	534.09	4.03308	538.123	530.057
MIR376A2	7	840.109	693.29	222.604	882.638	251.568
MIR376B	5	677.358	677.116	103.726	854.129	538.123
MIR376C	7	848.937	791.882	134.288	882.638	482.947
MIR377	8	817.052	803.373	100.953	921.908	573.387
MIR379	5	588.941	655.536	107.157	847.885	564.73
MIR380	1	580.538	580.538	0	580.538	580.538
MIR382	4	690.845	715.266	141.361	902.793	576.583
MIR409	5	796.449	755.085	78.8283	834.123	625.999
MIR410	12	844.643	818.714	93.8551	925.818	615.395
MIR411	6	584.952	621.849	63.2014	719.029	563.475
MIR412	11	816.042	801.173	84.3523	925.818	625.999
MIR485	10	725.664	690.714	174.456	921.14	277.029
MIR487A	4	787.932	725.221	171.575	880.954	444.064
MIR487B	6	826.7	730.717	222.143	904.28	267.368
MIR494	7	784.109	724.978	172.095	915.698	396.242
MIR495	6	594.325	574.593	85.5043	653.385	399.133
MIR496	7	862.836	849.17	57.5061	926.227	730.264
MIR539	3	581.499	628.03	96.7455	762.722	539.87
MIR541	6	811.334	824.128	69.7382	917.484	732.407
MIR543	6	799.031	737.42	149.368	903.668	525.501
MIR544A	1	584.007	584.007	0	584.007	584.007
MIR654	6	650.312	596.995	189.188	854.129	251.568
MIR655	3	637.419	680.699	91.8087	808.351	596.328
MIR656	4	828.563	824.531	70.6686	895.217	745.781
MIR668	7	790.77	770.707	99.3634	921.14	588.419
MIR758	6	634.85	667.828	100.692	873.615	567.907
MIR889	1	450.891	450.891	0	450.891	450.891
