# Supplementary material for: CandiMeth: Powerful yet simple visualization and quantification of DNA methylation at candidate genes
Source: Gigascience. 2020 Jun 22;9(6):giaa066. doi: 10.1093/gigascience/giaa066 (PMC7307318; doi:10.1093/gigascience/giaa066)
Supplement: giaa066_Supplemental_Files [file giaa066_supplemental_files.zip › Supp.Table4.xlsx]

## Sheet: Supp.Table4
DNA
LINE
Low_complexity
LTR
RC
RNA
rRNA
Satellite
scRNA
Simple_repeat
SINE
snRNA
srpRNA
tRNA
